# Supplementary material for: Molecular organization and phylogenetic analysis of 5S rDNA in crustaceans of the genus Pollicipes reveal birth-and-death evolution and strong purifying selection
Source: BMC Evol Biol. 2011 Oct 17;11:304. doi: 10.1186/1471-2148-11-304 (PMC3215682; doi:10.1186/1471-2148-11-304)
Supplement: Additional file 2 — Table S1: Accession numbers and details of barnacle sequences used in this study. [file 1471-2148-11-304-S2.XLS]

## Sheet: Hoja1
Additional File 2 Table S1: Accession numbers and details of barnacle sequences used in this study.
Entry No.	accession no.	clone	organism	seq_length	type			locality
1	FR831801	Po03Ort02	P. pollicipes	607	A			Ortigueira (Galicia)
2	FR831802	Po16Ort01	P. pollicipes	607	A			Ortigueira (Galicia)
3	FR831803	Po16Ort04	P. pollicipes	605	A			Ortigueira (Galicia)
4	FR831804	Po16Ort05	P. pollicipes	607	A			Ortigueira (Galicia)
5	FR831805	Po36Ort01	P. pollicipes	608	A			Ortigueira (Galicia)
6	FR831806	Po36Ort05	P. pollicipes	607	A			Ortigueira (Galicia)
7	FR831807	Po36Ort07	P. pollicipes	607	A			Ortigueira (Galicia)
8	FR831808	Po01Art01	P. pollicipes	203	B			Artabro Gulf (Galicia)
9	FR831809	Po02Art01	P. pollicipes	207	B			Artabro Gulf (Galicia)
10	FR831810	Po08Art01	P. pollicipes	607	A			Artabro Gulf (Galicia)
11	FR831811	Po11Art01	P. pollicipes	607	A			Artabro Gulf (Galicia)
12	FR831812	Po17Art01	P. pollicipes	207	B			Artabro Gulf (Galicia)
13	FR831813	Po19Art01	P. pollicipes	607	A			Artabro Gulf (Galicia)
14	FR831814	Po19Art02	P. pollicipes	607	A			Artabro Gulf (Galicia)
15	FR831815	Po19Art04	P. pollicipes	607	A			Artabro Gulf (Galicia)
16	FR831816	Po19Art05	P. pollicipes	607	A			Artabro Gulf (Galicia)
17	FR831817	Po01Ben01	P. pollicipes	606	A			Bens (Galicia)
18	FR831818	Po01Ben02	P. pollicipes	609	A			Bens (Galicia)
19	FR831819	Po02Ben01	P. pollicipes	353	E			Bens (Galicia)
20	FR831820	Po02Ben02	P. pollicipes	353	E			Bens (Galicia)
21	FR831821	Po02Ben03	P. pollicipes	353	E			Bens (Galicia)
22	FR831822	Po06Ben01	P. pollicipes	607	A			Bens (Galicia)
23	FR831823	Po06Ben02	P. pollicipes	607	A			Bens (Galicia)
24	FR831824	Po06Ben20	P. pollicipes	607	A			Bens (Galicia)
25	FR831825	Po07Ben02	P. pollicipes	607	A			Bens (Galicia)
26	FR831826	Po07Ben04	P. pollicipes	607	A			Bens (Galicia)
27	FR831827	Po07Ben05	P. pollicipes	607	A			Bens (Galicia)
28	FR831828	Po06Bal01a,b	P. pollicipes	407	*	C		Balcobo (Galicia)
29	FR831829	Po06Bal02a,b	P. pollicipes	407	*	C		Balcobo (Galicia)
30	FR831830	Po06Bal04	P. pollicipes	284	C			Balcobo (Galicia)
31	FR831831	Po11Bal01	P. pollicipes	607	A			Balcobo (Galicia)
32	FR831832	Po11Bal02	P. pollicipes	608	A			Balcobo (Galicia)
33	FR831833	Po12Bal02	P. pollicipes	607	A			Balcobo (Galicia)
34	FR831834	Po12Bal03	P. pollicipes	436	F			Balcobo (Galicia)
35	FR831835	Po14Bal02	P. pollicipes	608	A			Balcobo (Galicia)
36	FR831836	Po14Bal04	P. pollicipes	436	F			Balcobo (Galicia)
37	FR831837	Po14Bal12	P. pollicipes	436	F			Balcobo (Galicia)
38	FR831838	Po15Bal17	P. pollicipes	353	E			Balcobo (Galicia)
39	FR831839	Po22Bal02	P. pollicipes	436	F			Balcobo (Galicia)
40	FR831840	Po06Mar02	P. pollicipes	608	A			Safi market
41	FR831841	Po06Mar04	P. pollicipes	608	A			Safi market
42	FR831842	Po06Mar05	P. pollicipes	608	A			Safi market
43	FR831843	Po06Mar06	P. pollicipes	607	A			Safi market
44	FR831844	Po08Mar04	P. pollicipes	607	A			Safi market
45	FR831845	Po08Mar05	P. pollicipes	608	A			Safi market
46	FR831846	Po08Mar06	P. pollicipes	608	A			Safi market
47	FR831847	Po08Mar07	P. pollicipes	608	A			Safi market
48	FR831848	Po09Mar02	P. pollicipes	607	A			Safi market
49	FR831849	Po09Mar20	P. pollicipes	607	A			Safi market
50	FR831850	El03Afu02a,b,c	P. elegans	906	E	D	E	Lobos de Afuera island
51	FR831851	El03Afu07a,b	P. elegans	710	E	E		Lobos de Afuera island
52	FR831852	El03Afu15	P. elegans	355	E			Lobos de Afuera island
53	FR831853	El03Afu16a,b	P. elegans	708	E	E		Lobos de Afuera island
54	FR831854	El03Afu19a,b	P. elegans	551	E	D		Lobos de Afuera island
55	FR831855	El03Afu30	P. elegans	353	E			Lobos de Afuera island
56	FR831856	El03Afu31	P. elegans	355	E			Lobos de Afuera island
57	FR831857	El04Afu04a,b	P. elegans	706	E	E		Lobos de Afuera island
58	FR831858	El04Afu05	P. elegans	353	E			Lobos de Afuera island
59	FR831859	El05Afu02	P. elegans	353	E			Lobos de Afuera island
60	FR831860	El05Afu03	P. elegans	353	E			Lobos de Afuera island
61	FR831861	El05Afu04a,b	P. elegans	706	E	E		Lobos de Afuera island
62	FR831862	El01Tie01a,b	P. elegans	702	E	E		Lobos de Tierra island
63	FR831863	El01Tie02a,b	P. elegans	706	E	E		Lobos de Tierra island
64	FR831864	El01Tie03a,b	P. elegans	702	E	E		Lobos de Tierra island
65	FR831865	El01Tie06	P. elegans	351	E			Lobos de Tierra island
66	FR831866	El01Tie10	P. elegans	353	E			Lobos de Tierra island
67	FR831867	El01Tie12	P. elegans	351	E			Lobos de Tierra island
68	FR831868	El01Tie21	P. elegans	351	E			Lobos de Tierra island
69	FR831869	El02Tie01	P. elegans	355	E			Lobos de Tierra island
70	FR831870	El04Tie01	P. elegans	353	E			Lobos de Tierra island
71	FR831871	El04Tie03	P. elegans	353	E			Lobos de Tierra island
72	FR831872	El04Tie06a,b	P. elegans	706	E	E		Lobos de Tierra island
73	FR831873	El04Tie09a,b	P. elegans	706	E	E		Lobos de Tierra island
74	FR831874	El06Tie07	P. elegans	355	E			Lobos de Tierra island
75	FR831875	El07Tie01	P. elegans	353	E			Lobos de Tierra island
76	FR831876	El07Tie02	P. elegans	353	E			Lobos de Tierra island
77	FR831877	El09Tie01	P. elegans	353	E			Lobos de Tierra island
78	FR831878	El09Tie06	P. elegans	357	E			Lobos de Tierra island
79	FR831879	El12Tie07	P. elegans	353	E			Lobos de Tierra island
80	FR831880	El12Tie08	P. elegans	353	E			Lobos de Tierra island
81	FR831881	El12Tie09	P. elegans	353	E			Lobos de Tierra island
82	FR831882	El12Tie12	P. elegans	353	E			Lobos de Tierra island
83	FR831883	Py02Oly02	P. polymerus	605	G			Olympic National Park (WA)
84	FR831884	Py02Oly03	P. polymerus	604	G			Olympic National Park (WA)
85	FR831885	Py02Oly04a,b	P. polymerus	1041	F	G		Olympic National Park (WA)
86	FR831886	Py02Oly20	P. polymerus	436	F			Olympic National Park (WA)
87	FR831887	Py03Oly01a,b	P. polymerus	874	F	F		Olympic National Park (WA)
88	FR831888	Py03Oly02	P. polymerus	436	F			Olympic National Park (WA)
89	FR831889	Py04Oly03	P. polymerus	436	F			Olympic National Park (WA)
90	FR831890	Py06Oly03	P. polymerus	436	F			Olympic National Park (WA)
91	FR831891	Py07Oly02	P. polymerus	438	F			Olympic National Park (WA)
92	FR831892	Py07Oly09	P. polymerus	436	F			Olympic National Park (WA)
93	FR831893	Py07Oly10	P. polymerus	447	F			Olympic National Park (WA)
94	FR831894	Py07Oly14	P. polymerus	438	F			Olympic National Park (WA)
95	FR831895	Py07Oly15	P. polymerus	448	F			Olympic National Park (WA)
96	FR831896	Py07Oly17	P. polymerus	438	F			Olympic National Park (WA)
97	FR831897	Py08Oly01	P. polymerus	436	F			Olympic National Park (WA)
98	FR831898	Py08Oly02	P. polymerus	436	F			Olympic National Park (WA)
99	FR831899	Py08Oly03a,b	P. polymerus	872	F	F		Olympic National Park (WA)
	FR832613	Le03Bra01	Lepas anatifera	440				Santa Catarina Island (Brazil)
	FR832614	Le05Bra02	Lepas anatifera	430				Santa Catarina Island (Brazil)
* putative pseudogene
